# Supplementary material for: Fecal Microbial Diversity of Coyotes and Wild Hogs in Texas Panhandle, USA
Source: Microorganisms. 2023 Apr 27;11(5):1137. doi: 10.3390/microorganisms11051137 (PMC10221396; doi:10.3390/microorganisms11051137)
Supplement: Supplementary file 1 [file microorganisms-11-01137-s001.zip]

Archive with 1 entries (1 files):
- microorganisms-2331569-supplementary.pdf
